# Supplementary material for: Bacteriophage P22 Capsid as a Pluripotent Nanotechnology Tool
Source: Viruses. 2023 Feb 13;15(2):516. doi: 10.3390/v15020516 (PMC9962691; doi:10.3390/v15020516)
Supplement: Supplementary file 1 [file viruses-15-00516-s001.zip]

Archive with 1 entries (1 files):
- viruses-2167117-supplementary.pdf
